# Supplementary material for: A Method to Estimate the Efficacy vs. Effectiveness in Meta-Analysis of Clinical Trials with Different Adherence Scenarios: A Monte Carlo Simulation Study in Nutrition
Source: Nutrients. 2021 Jul 9;13(7):2352. doi: 10.3390/nu13072352 (PMC8308700; doi:10.3390/nu13072352)
Supplement: Supplementary file 1 [file nutrients-13-02352-s001.zip]

Archive with 1 entries (1 files):
- nutrients-1244954-supplementary.pdf
